# Supplementary material for: Two Aquaporin Genes, GhPIP2;7 and GhTIP2;1, Positively Regulate the Tolerance of Upland Cotton to Salt and Osmotic Stresses
Source: Front Plant Sci. 2022 Feb 11;12:780486. doi: 10.3389/fpls.2021.780486 (PMC8873789; doi:10.3389/fpls.2021.780486)
Supplement: Supplementary Table S2 — Primer sequences of candidate genes in vector construction in VIGS experiment and subcellular localization. [file Table_2.xls]

## Sheet: VIGS
Table S2 Primer sequences of candidate genes in vector construction in VIGS experiment and subcellular localization
Experiment	Gene ID	Sequences (5' to 3')	Restriction sites	Amplication Length (bp)	Vector
VIGS	GhPIP2;2	GTACTAGTATTGCGGTGGCGTTGGTA	Spe I	343	CLCrV
		TCTTAATTAAGCGGCGAAGACAGTGTAGA	Pac I
	GhPIP2;3	GTACTAGTATGGTGGCTCAGTGCTTGG	Spe I	442
		TCTTAATTAATAATGGCTGCTGCTCTTAGGAT	Pac I
	GhPIP2;7	GTACTAGTGGTATCTCTGGAGGACACATCA	Spe I	326
		TCTTAATTAAATAGGAAGTGGTGCCAAGACA	Pac I
	GhChlI	GTACTAGTTTCGGTGACCCTTATAAC	Spe I	501
		TCTTAATTAAATCAAACCGTGCTCTTTC	Pac I
	GhPIP1;2	CGGAATTCTTGTTGCAGTGGCTATCGGT	EcoR I	414	TRV
		CGGGGTACCCCACTGCTGGTCCGAAGG	Kpn I
	GhPIP2;3	CGGAATTCTTTCGTCGCTGTCTCCGTTG	EcoR I	431
		CGGGGTACCACCAAGGCTGGTCCGAATG	Kpn I
	GhTIP2;1	CGGAATTCTTTCGTCGCTGTCTCCGTTG	EcoR I	417
		CGGGGTACCACCAAGGCTGGTCCGAATG	Kpn I
	GhTIP1;1	CGGAATTCCGGCATTTCAGGTGGTCATATT	EcoR I	420
		CGGGGTACCCCAAGACTCCTTGCTGGGT	Kpn I
	GhPIP1;2	CGGAATTCTACTGCACTGCTGGTATCTCTG	EcoR I	414
		CGGGGTACCTGTAAATCACAGCAGCTCCAAAG	Kpn I
	GhPIP2;3	CGGAATTCATCCACCGGACACATCTCTG	EcoR I	431
		CGGGGTACCGCCCTATAATTCCCTGCTGCT	Kpn I
subcellular localization	GhPIP1;2	CGA GGATCC ATGGAGGGTAAAGAAGAAG	BamH I	861	pCAMBIA1300-eGFP
		CGC TCTAGA ATCTCTGGTCTTGAATGGA	Xba I
	GhPIP2;3	CGA GGATCC ATGACTAAGGATATTGAGACCACGG	BamH I	873
		GCA TCTAGA AGCATTGCTCCTGAAAGATCCAAGG	Xba I
	GhTIP1;1	CGA GGATCC ATGCCGATCAGAAACATAGCAG	BamH I	753
		GCA TCTAGA ATAATCGGTGGTTGGGAGCTGCTCG	Xba I
	GhTIP2;1	CGG GGTACC ATGGCAGGAATCGCCTTTGGTCGCT	Kpn I	744
		CGC TCTAGA AAAGTCATTGGACAATGGTGCATGG	Xba I
	GhNIP5;1	CAT GGATCC ATGCCCGACGAGGAGACTGCAA	BamH I	894
		CGA TCTAGA GCGTCGAAAACTCCTGACCTGC	Xba I
	GhSIP1;3	CGA GGATCC ATGGGAATCATAACGATAGCC	BamH I	729
		CGC TCTAGA AGCTTTTTTCTGCTTGGTTGG	Xba I
	GhXIP1;1	CAT GGATCC ATGGCTGGAACTGGAACTGTT	BamH I	885
		CGC TCTAGA ATTATGCAACAGCTGACTTGG	Xba I
