# Supplementary material for: Two Aquaporin Genes, GhPIP2;7 and GhTIP2;1, Positively Regulate the Tolerance of Upland Cotton to Salt and Osmotic Stresses
Source: Front Plant Sci. 2022 Feb 11;12:780486. doi: 10.3389/fpls.2021.780486 (PMC8873789; doi:10.3389/fpls.2021.780486)
Supplement: Supplementary Table S3 — Identification of putative cis-regulatory elements in the promoters of GhPIPs and GhTIPs. [file Table_3.xls]

## Sheet: PIP TIP
Table S3 Identification of putative cis-regulatory elements in the promoters of GhPIPs and GhTIPs
Gene Name	Element	Sequences	Position	Number	Species	Description
GhPIP1;1_A	ABRE	ACGTG	508	5	Arabidopsis thaliana	cis-acting element involved in the abscisic acid responsiveness
GhPIP1;1_D	LTR	CCGAAA	1344	6	Hordeum vulgare	cis-acting element involved in low-temperature responsiveness
GhPIP1;1_D	ABRE	ACGTG	524	5	Arabidopsis thaliana	cis-acting element involved in the abscisic acid responsiveness
GhPIP1;2_A	MBS	CAACTG	910	6	Arabidopsis thaliana	MYB binding site involved in drought-inducibility
GhPIP1;2_D	ABRE	ACGTG	496	5	Arabidopsis thaliana	cis-acting element involved in the abscisic acid responsiveness
GhPIP1;3_D	WUN-motif	AAATTACT	1050	8	Nicotiana glutinosa
GhPIP1;3_D	ABRE	ACGTG	424	5	Arabidopsis thaliana	cis-acting element involved in the abscisic acid responsiveness
GhPIP1;4_A	WUN-motif	AAATTTCTT	648	9	Nicotiana glutinosa
GhPIP1;4_A	ABRE	ACGTG	954	5	Arabidopsis thaliana	cis-acting element involved in the abscisic acid responsiveness
GhPIP1;4_A	ABRE	ACGTG	1109	5	Arabidopsis thaliana	cis-acting element involved in the abscisic acid responsiveness
GhPIP1;5_A	WUN-motif	AAATTACT	231	8	Nicotiana glutinosa
GhPIP1;5_A	LTR	CCGAAA	23	6	Hordeum vulgare	cis-acting element involved in low-temperature responsiveness
GhPIP1;5_D	WUN-motif	AAATTACT	252	8	Nicotiana glutinosa
GhPIP1;5_D	LTR	CCGAAA	35	6	Hordeum vulgare	cis-acting element involved in low-temperature responsiveness
GhPIP1;6_A	MBS	CAACTG	555	6	Arabidopsis thaliana	MYB binding site involved in drought-inducibility
GhPIP1;6_A	MBS	CAACTG	786	6	Arabidopsis thaliana	MYB binding site involved in drought-inducibility
GhPIP1;6_D	WUN-motif	AAATTACT	950	8	Nicotiana glutinosa
GhPIP1;7_A	WUN-motif	AAATTACTA	1191	9	Nicotiana glutinosa
GhPIP1;8_A	WUN-motif	AAATTTCTT	433	9	Nicotiana glutinosa
GhPIP1;8_A	ABRE	ACGTG	1073	5	Arabidopsis thaliana	cis-acting element involved in the abscisic acid responsiveness
GhPIP1;8_A	ABRE	ACGTG	1245	5	Arabidopsis thaliana	cis-acting element involved in the abscisic acid responsiveness
GhPIP1;8_D	ABRE	ACGTG	124	5	Arabidopsis thaliana	cis-acting element involved in the abscisic acid responsiveness
GhPIP1;8_D	ABRE	ACGTG	306	5	Arabidopsis thaliana	cis-acting element involved in the abscisic acid responsiveness
GhPIP1;9_A	HD-Zip 1	CAAT(A/T)ATTG	357	8	Arabidopsis thaliana	element involved in differentiation of the palisade mesophyll cells
GhPIP1;9_A	LTR	CCGAAA	1045	6	Hordeum vulgare	cis-acting element involved in low-temperature responsiveness
GhPIP1;9_A	ABRE	ACGTG	116	5	Arabidopsis thaliana	cis-acting element involved in the abscisic acid responsiveness
GhPIP1;9_A	ABRE	ACGTG	1389	5	Arabidopsis thaliana	cis-acting element involved in the abscisic acid responsiveness
GhPIP1;9_A	MBS	CAACTG	771	6	Arabidopsis thaliana	MYB binding site involved in drought-inducibility
GhPIP1;9_D	HD-Zip 1	CAAT(A/T)ATTG	323	8	Arabidopsis thaliana	element involved in differentiation of the palisade mesophyll cells
GhPIP1;9_D	LTR	CCGAAA	1044	6	Hordeum vulgare	cis-acting element involved in low-temperature responsiveness
GhPIP1;9_D	ABRE	ACGTG	79	5	Arabidopsis thaliana	cis-acting element involved in the abscisic acid responsiveness
GhPIP1;9_D	ABRE	ACGTG	1389	5	Arabidopsis thaliana	cis-acting element involved in the abscisic acid responsiveness
GhPIP1;9_D	MBS	CAACTG	775	6	Arabidopsis thaliana	MYB binding site involved in drought-inducibility
GhPIP1;10_A	WUN-motif	AAATTACT	1161	8	Nicotiana glutinosa
GhPIP1;10_A	LTR	CCGAAA	1055	6	Hordeum vulgare	cis-acting element involved in low-temperature responsiveness
GhPIP1;10_A	ABRE	ACGTG	960	5	Arabidopsis thaliana	cis-acting element involved in the abscisic acid responsiveness
GhPIP1;10_D	WUN-motif	AAATTACT	1162	8	Nicotiana glutinosa
GhPIP1;10_D	LTR	CCGAAA	1056	6	Hordeum vulgare	cis-acting element involved in low-temperature responsiveness
GhPIP1;10_D	ABRE	ACGTG	961	5	Arabidopsis thaliana	cis-acting element involved in the abscisic acid responsiveness
GhPIP1;10_D	MBS	CAACTG	1179	6	Arabidopsis thaliana	MYB binding site involved in drought-inducibility
GhPIP2;1_A	WUN-motif	AAATTTCCT	948	9	Brassica oleracea	wound-responsive element
GhPIP2;1_A	ABRE	GACACGTGGC	57	9	Triticum aestivum	cis-acting element involved in the abscisic acid responsiveness
GhPIP2;1_A	ABRE	CACGTG	59	6	Arabidopsis thaliana	cis-acting element involved in the abscisic acid responsiveness
GhPIP2;1_A	ABRE	ACGTG	60	5	Arabidopsis thaliana	cis-acting element involved in the abscisic acid responsiveness
GhPIP2;1_D	WUN-motif	CAATTACAT	1189	9	Nicotiana glutinosa
GhPIP2;1_D	ABRE	GACACGTGGC	594	9	Triticum aestivum	cis-acting element involved in the abscisic acid responsiveness
GhPIP2;1_D	ABRE	CACGTG	596	6	Arabidopsis thaliana	cis-acting element involved in the abscisic acid responsiveness
GhPIP2;1_D	ABRE	ACGTG	597	5	Arabidopsis thaliana	cis-acting element involved in the abscisic acid responsiveness
GhPIP2;1_D	ABRE	ACGTG	924	5	Arabidopsis thaliana	cis-acting element involved in the abscisic acid responsiveness
GhPIP2;2_A	WUN-motif	AAATTACTA	15	9	Nicotiana glutinosa
GhPIP2;2_A	WUN-motif	AAATTACT	16	8	Nicotiana glutinosa
GhPIP2;2_D	WUN-motif	AAATTACTA	6	9	Nicotiana glutinosa
GhPIP2;2_D	WUN-motif	AAATTACT	7	8	Nicotiana glutinosa
GhPIP2;2_D	ABRE	CGTACGTGCA	350	9	Hordeum vulgare	cis-acting element involved in the abscisic acid responsiveness
GhPIP2;3_A	WUN-motif	AAATTTCTT	1164	9	Nicotiana glutinosa
GhPIP2;3_A	MBS	CAACTG	1320	6	Arabidopsis thaliana	MYB binding site involved in drought-inducibility
GhPIP2;3_D	MBS	CAACTG	94	6	Arabidopsis thaliana	MYB binding site involved in drought-inducibility
GhPIP2;3_D	MBS	CAACTG	1234	6	Arabidopsis thaliana	MYB binding site involved in drought-inducibility
GhPIP2;4_A	WUN-motif	TTATTACAT	358	9	Nicotiana glutinosa
GhPIP2;4_A	ABRE	ACGTG	797	5	Arabidopsis thaliana	cis-acting element involved in the abscisic acid responsiveness
GhPIP2;4_A	MBS	CAACTG	330	6	Arabidopsis thaliana	MYB binding site involved in drought-inducibility
GhPIP2;4_D	WUN-motif	TTATTACAT	821	9	Nicotiana glutinosa
GhPIP2;4_D	MBS	CAACTG	754	6	Arabidopsis thaliana	MYB binding site involved in drought-inducibility
GhPIP2;5_A	WUN-motif	CCATTTCAA	944	9	Nicotiana glutinosa
GhPIP2;5_A	ABRE	GCAACGTGTC	782	9	Hordeum vulgare	cis-acting element involved in the abscisic acid responsiveness
GhPIP2;5_A	ABRE	ACGTG	784	5	Arabidopsis thaliana	cis-acting element involved in the abscisic acid responsiveness
GhPIP2;5_A	ABRE	CACGTG	886	6	Arabidopsis thaliana	cis-acting element involved in the abscisic acid responsiveness
GhPIP2;5_A	ABRE	ACGTG	887	5	Arabidopsis thaliana	cis-acting element involved in the abscisic acid responsiveness
GhPIP2;5_A	ABRE	GACACGTGGC	1046	9	Triticum aestivum	cis-acting element involved in the abscisic acid responsiveness
GhPIP2;5_A	ABRE	ACGTG	1049	5	Arabidopsis thaliana	cis-acting element involved in the abscisic acid responsiveness
GhPIP2;5_D	WUN-motif	CCATTTCAA	938	9	Nicotiana glutinosa
GhPIP2;5_D	ABRE	GCAACGTGTC	776	9	Hordeum vulgare	cis-acting element involved in the abscisic acid responsiveness
GhPIP2;5_D	ABRE	ACGTG	778	5	Arabidopsis thaliana	cis-acting element involved in the abscisic acid responsiveness
GhPIP2;5_D	ABRE	CACGTG	880	6	Arabidopsis thaliana	cis-acting element involved in the abscisic acid responsiveness
GhPIP2;5_D	ABRE	ACGTG	881	5	Arabidopsis thaliana	cis-acting element involved in the abscisic acid responsiveness
GhPIP2;5_D	ABRE	GCCGCGTGGC	1041	9	Oryza sativa	cis-acting element involved in the abscisic acid responsiveness
GhPIP2;6_A	WUN-motif	AAATTACT	476	8	Nicotiana glutinosa
GhPIP2;6_A	WUN-motif	CAATTACAT	1188	9	Nicotiana glutinosa
GhPIP2;6_A	ABRE	GACACGTGGC	613	9	Triticum aestivum	cis-acting element involved in the abscisic acid responsiveness
GhPIP2;6_A	ABRE	CACGTG	615	6	Arabidopsis thaliana	cis-acting element involved in the abscisic acid responsiveness
GhPIP2;6_A	ABRE	ACGTG	616	5	Arabidopsis thaliana	cis-acting element involved in the abscisic acid responsiveness
GhPIP2;6_D	WUN-motif	AAATTTCCT	674	9	Brassica oleracea	wound-responsive element
GhPIP2;7_A	HD-Zip 1	CAAT(A/T)ATTG	675	8	Arabidopsis thaliana	element involved in differentiation of the palisade mesophyll cells
GhPIP2;7_A	LTR	CCGAAA	445	6	Hordeum vulgare	cis-acting element involved in low-temperature responsiveness
GhPIP2;7_A	LTR	CCGAAA	818	6	Hordeum vulgare	cis-acting element involved in low-temperature responsiveness
GhPIP2;7_A	ABRE	ACGTG	136	5	Arabidopsis thaliana	cis-acting element involved in the abscisic acid responsiveness
GhPIP2;7_A	ABRE	GCAACGTGTC	233	9	Hordeum vulgare	cis-acting element involved in the abscisic acid responsiveness
GhPIP2;7_A	ABRE	CACGTG	235	6	Arabidopsis thaliana	cis-acting element involved in the abscisic acid responsiveness
GhPIP2;7_A	ABRE	ACGTG	236	5	Arabidopsis thaliana	cis-acting element involved in the abscisic acid responsiveness
GhPIP2;7_A	ABRE	ACGTG	706	5	Arabidopsis thaliana	cis-acting element involved in the abscisic acid responsiveness
GhPIP2;7_A	ABRE	AACCCGG	748	7	Arabidopsis thaliana	cis-acting element involved in the abscisic acid responsiveness
GhPIP2;7_A	MBS	CAACTG	667	6	Arabidopsis thaliana	MYB binding site involved in drought-inducibility
GhPIP2;7_D	HD-Zip 1	CAAT(A/T)ATTG	637	8	Arabidopsis thaliana	element involved in differentiation of the palisade mesophyll cells
GhPIP2;7_D	ABRE	GCAACGTGTC	279	9	Hordeum vulgare	cis-acting element involved in the abscisic acid responsiveness
GhPIP2;7_D	ABRE	CACGTG	281	6	Arabidopsis thaliana	cis-acting element involved in the abscisic acid responsiveness
GhPIP2;7_D	ABRE	ACGTG	282	5	Arabidopsis thaliana	cis-acting element involved in the abscisic acid responsiveness
GhPIP2;7_D	ABRE	ACGTG	671	5	Arabidopsis thaliana	cis-acting element involved in the abscisic acid responsiveness
GhPIP2;7_D	ABRE	AACCCGG	713	7	Arabidopsis thaliana	cis-acting element involved in the abscisic acid responsiveness
GhPIP2;7_D	ABRE	GACACGTGGC	817	9	Triticum aestivum	cis-acting element involved in the abscisic acid responsiveness
GhPIP2;7_D	ABRE	CACGTG	819	6	Arabidopsis thaliana	cis-acting element involved in the abscisic acid responsiveness
GhPIP2;7_D	ABRE	ACGTG	820	5	Arabidopsis thaliana	cis-acting element involved in the abscisic acid responsiveness
GhPIP2;7_D	MBS	CAACTG	628	6	Arabidopsis thaliana	MYB binding site involved in drought-inducibility
GhPIP2;8_A	WUN-motif	CCATTTCAA	161	9	Nicotiana glutinosa
GhPIP2;8_A	ABRE	ACGTG	656	5	Arabidopsis thaliana	cis-acting element involved in the abscisic acid responsiveness
GhPIP2;8_A	MBS	CAACTG	218	6	Arabidopsis thaliana	MYB binding site involved in drought-inducibility
GhPIP2;8_D	WUN-motif	CCATTTCAA	380	9	Nicotiana glutinosa
GhPIP2;8_D	MBS	CAACTG	437	6	Arabidopsis thaliana	MYB binding site involved in drought-inducibility
GhPIP2;9_A	WUN-motif	AAATTTCCT	11	9	Brassica oleracea	wound-responsive element
GhPIP2;9_A	LTR	CCGAAA	843	6	Hordeum vulgare	cis-acting element involved in low-temperature responsiveness
GhPIP2;9_A	ABRE	ACGTG	576	5	Arabidopsis thaliana	cis-acting element involved in the abscisic acid responsiveness
GhPIP2;9_D	LTR	CCGAAA	141	6	Hordeum vulgare	cis-acting element involved in low-temperature responsiveness
GhPIP2;9_D	ABRE	ACGTG	159	5	Arabidopsis thaliana	cis-acting element involved in the abscisic acid responsiveness
GhPIP2;10_A	WUN-motif	AAATTTCTT	1080	9	Nicotiana glutinosa
GhPIP2;10_A	ABRE	CGTACGTGCA	1480	9	Hordeum vulgare	cis-acting element involved in the abscisic acid responsiveness
GhPIP2;10_A	ABRE	ACGTG	1482	5	Arabidopsis thaliana	cis-acting element involved in the abscisic acid responsiveness
GhPIP2;10_A	ABRE	GACACGTACGT	1483	10	Oryza sativa	cis-acting element involved in the abscisic acid responsiveness
GhPIP2;10_A	ABRE	CGTACGTGCA	1484	9	Hordeum vulgare	cis-acting element involved in the abscisic acid responsiveness
GhPIP2;10_A	ABRE	ACGTG	1487	5	Arabidopsis thaliana	cis-acting element involved in the abscisic acid responsiveness
GhPIP2;10_D	WUN-motif	TTATTACAT	514	9	Nicotiana glutinosa
GhPIP2;10_D	WUN-motif	AAATTACTA	1306	9	Nicotiana glutinosa
GhPIP2;10_D	ABRE	ACGTG	1486	5	Arabidopsis thaliana	cis-acting element involved in the abscisic acid responsiveness
GhPIP2;11_A	ABRE	ACGTG	499	5	Arabidopsis thaliana	cis-acting element involved in the abscisic acid responsiveness
GhPIP2;11_A	ABRE	ACGTG	783	5	Arabidopsis thaliana	cis-acting element involved in the abscisic acid responsiveness
GhPIP2;11_D	LTR	CCGAAA	1364	6	Hordeum vulgare	cis-acting element involved in low-temperature responsiveness
GhPIP2;12_A	LTR	CCGAAA	341	6	Hordeum vulgare	cis-acting element involved in low-temperature responsiveness
GhPIP2;12_A	LTR	CCGAAA	376	6	Hordeum vulgare	cis-acting element involved in low-temperature responsiveness
GhPIP2;12_A	LTR	CCGAAA	614	6	Hordeum vulgare	cis-acting element involved in low-temperature responsiveness
GhPIP2;12_A	ABRE	AACCCGG	671	7	Arabidopsis thaliana	cis-acting element involved in the abscisic acid responsiveness
GhPIP2;12_A	ABRE	ACGTG	879	5	Arabidopsis thaliana	cis-acting element involved in the abscisic acid responsiveness
GhPIP2;12_D	ABRE	TACGGTC	505	7	Arabidopsis thaliana	cis-acting element involved in the abscisic acid responsiveness
GhPIP2;12_D	ABRE	ACGTG	1004	5	Arabidopsis thaliana	cis-acting element involved in the abscisic acid responsiveness
GhPIP2;13_A	WUN-motif	AAATTACTA	88	9	Nicotiana glutinosa
GhPIP2;13_D	WUN-motif	TTATTACAT	773	9	Nicotiana glutinosa
GhPIP2;14_A	LTR	CCGAAA	126	6	Hordeum vulgare	cis-acting element involved in low-temperature responsiveness
GhPIP2;14_A	MBS	CAACTG	923	6	Arabidopsis thaliana	MYB binding site involved in drought-inducibility
GhPIP2;14_D	MBS	CAACTG	918	6	Arabidopsis thaliana	MYB binding site involved in drought-inducibility
GhPIP2;14_D	MBS	CAACTG	1406	6	Arabidopsis thaliana	MYB binding site involved in drought-inducibility
GhTIP1;1_A	ABRE	ACGTG	931	5	Arabidopsis thaliana	cis-acting element involved in the abscisic acid responsiveness
GhTIP1;1_A	ABRE	ACGTG	947	5	Arabidopsis thaliana	cis-acting element involved in the abscisic acid responsiveness
GhTIP1;1_A	ABRE	TACGTGTC	1044	8	Oryza sativa	cis-acting element involved in the abscisic acid responsiveness
GhTIP1;1_A	ABRE	ACGTG	1045	5	Arabidopsis thaliana	cis-acting element involved in the abscisic acid responsiveness
GhTIP1;1_A	ABRE	GACACGTGGC	1203	9	Triticum aestivum	cis-acting element involved in the abscisic acid responsiveness
GhTIP1;1_A	ABRE	CACGTG	1205	6	Arabidopsis thaliana	cis-acting element involved in the abscisic acid responsiveness
GhTIP1;1_A	ABRE	ACGTG	1206	5	Arabidopsis thaliana	cis-acting element involved in the abscisic acid responsiveness
GhTIP1;1_D	WUN-motif	AAATTACT	350	8	Nicotiana glutinosa
GhTIP1;1_D	WUN-motif	TTATTACAT	451	9	Nicotiana glutinosa
GhTIP1;1_D	ABRE	ACGTG	635	5	Arabidopsis thaliana	cis-acting element involved in the abscisic acid responsiveness
GhTIP1;1_D	ABRE	ACGTG	946	5	Arabidopsis thaliana	cis-acting element involved in the abscisic acid responsiveness
GhTIP1;1_D	ABRE	TACGTGTC	1046	8	Oryza sativa	cis-acting element involved in the abscisic acid responsiveness
GhTIP1;1_D	ABRE	ACGTG	1047	5	Arabidopsis thaliana	cis-acting element involved in the abscisic acid responsiveness
GhTIP1;1_D	ABRE	GACACGTGGC	1203	9	Triticum aestivum	cis-acting element involved in the abscisic acid responsiveness
GhTIP1;1_D	ABRE	CACGTG	1205	6	Arabidopsis thaliana	cis-acting element involved in the abscisic acid responsiveness
GhTIP1;1_D	ABRE	ACGTG	1206	5	Arabidopsis thaliana	cis-acting element involved in the abscisic acid responsiveness
GhTIP1;1_D	MBS	CAACTG	589	6	Arabidopsis thaliana	MYB binding site involved in drought-inducibility
GhTIP1;2_A	ABRE	ACGTG	795	5	Arabidopsis thaliana	cis-acting element involved in the abscisic acid responsiveness
GhTIP1;2_D	WUN-motif	AAATTACTA	779	9	Nicotiana glutinosa
GhTIP1;2_D	WUN-motif	AAATTACT	780	8	Nicotiana glutinosa
GhTIP1;2_D	ABRE	TACGTGTC	317	8	Oryza sativa	cis-acting element involved in the abscisic acid responsiveness
GhTIP1;2_D	ABRE	ACGTG	318	5	Arabidopsis thaliana	cis-acting element involved in the abscisic acid responsiveness
GhTIP1;2_D	ABRE	CACGTG	864	6	Arabidopsis thaliana	cis-acting element involved in the abscisic acid responsiveness
GhTIP1;2_D	ABRE	ACGTG	865	5	Arabidopsis thaliana	cis-acting element involved in the abscisic acid responsiveness
GhTIP1;2_D	ABRE	CACGTG	883	6	Arabidopsis thaliana	cis-acting element involved in the abscisic acid responsiveness
GhTIP1;2_D	ABRE	ACGTG	884	5	Arabidopsis thaliana	cis-acting element involved in the abscisic acid responsiveness
GhTIP1;3_A	LTR	CCGAAA	788	6	Hordeum vulgare	cis-acting element involved in low-temperature responsiveness
GhTIP1;3_A	ABRE	CACGTG	341	6	Arabidopsis thaliana	cis-acting element involved in the abscisic acid responsiveness
GhTIP1;3_A	ABRE	ACGTG	342	5	Arabidopsis thaliana	cis-acting element involved in the abscisic acid responsiveness
GhTIP1;3_A	ABRE	CACGTG	614	6	Arabidopsis thaliana	cis-acting element involved in the abscisic acid responsiveness
GhTIP1;3_A	ABRE	ACGTG	615	5	Arabidopsis thaliana	cis-acting element involved in the abscisic acid responsiveness
GhTIP1;3_A	ABRE	GCAACGTGTC	702	9	Hordeum vulgare	cis-acting element involved in the abscisic acid responsiveness
GhTIP1;3_A	ABRE	CACGTG	704	6	Arabidopsis thaliana	cis-acting element involved in the abscisic acid responsiveness
GhTIP1;3_A	ABRE	ACGTG	705	5	Arabidopsis thaliana	cis-acting element involved in the abscisic acid responsiveness
GhTIP1;3_A	ABRE	CACGTG	1281	6	Arabidopsis thaliana	cis-acting element involved in the abscisic acid responsiveness
GhTIP1;3_A	ABRE	ACGTG	1282	5	Arabidopsis thaliana	cis-acting element involved in the abscisic acid responsiveness
GhTIP1;3_D	LTR	CCGAAA	774	6	Hordeum vulgare	cis-acting element involved in low-temperature responsiveness
GhTIP1;3_D	ABRE	GACACGTGGC	598	9	Triticum aestivum	cis-acting element involved in the abscisic acid responsiveness
GhTIP1;3_D	ABRE	CACGTG	600	6	Arabidopsis thaliana	cis-acting element involved in the abscisic acid responsiveness
GhTIP1;3_D	ABRE	ACGTG	601	5	Arabidopsis thaliana	cis-acting element involved in the abscisic acid responsiveness
GhTIP1;3_D	ABRE	GCAACGTGTC	688	9	Hordeum vulgare	cis-acting element involved in the abscisic acid responsiveness
GhTIP1;3_D	ABRE	CACGTG	690	6	Arabidopsis thaliana	cis-acting element involved in the abscisic acid responsiveness
GhTIP1;3_D	ABRE	ACGTG	691	5	Arabidopsis thaliana	cis-acting element involved in the abscisic acid responsiveness
GhTIP1;3_D	ABRE	CACGTG	1281	6	Arabidopsis thaliana	cis-acting element involved in the abscisic acid responsiveness
GhTIP1;3_D	ABRE	ACGTG	1282	5	Arabidopsis thaliana	cis-acting element involved in the abscisic acid responsiveness
GhTIP1;4_A	WUN-motif	AAATTACTA	31	9	Nicotiana glutinosa
GhTIP1;4_A	WUN-motif	AAATTACTA	483	9	Nicotiana glutinosa
GhTIP1;4_A	WUN-motif	AAATTACT	484	8	Nicotiana glutinosa
GhTIP1;4_A	HD-Zip 1	CAAT(A/T)ATTG	1074	8.5	Arabidopsis thaliana	element involved in differentiation of the palisade mesophyll cells
GhTIP1;4_A	ABRE	ACGTG	77	5	Arabidopsis thaliana	cis-acting element involved in the abscisic acid responsiveness
GhTIP1;4_A	ABRE	ACGTG	105	5	Arabidopsis thaliana	cis-acting element involved in the abscisic acid responsiveness
GhTIP1;4_A	ABRE	ACGTG	1083	5	Arabidopsis thaliana	cis-acting element involved in the abscisic acid responsiveness
GhTIP1;4_A	ABRE	GACACGTGGC	1295	9	Triticum aestivum	cis-acting element involved in the abscisic acid responsiveness
GhTIP1;4_D	WUN-motif	AAATTACTA	150	9	Nicotiana glutinosa
GhTIP1;4_D	HD-Zip 1	CAAT(A/T)ATTG	1101	8.5	Arabidopsis thaliana	element involved in differentiation of the palisade mesophyll cells
GhTIP1;4_D	LTR	CCGAAA	771	6	Hordeum vulgare	cis-acting element involved in low-temperature responsiveness
GhTIP1;4_D	ABRE	ACGTG	220	5	Arabidopsis thaliana	cis-acting element involved in the abscisic acid responsiveness
GhTIP1;4_D	ABRE	AACCCGG	1046	7	Arabidopsis thaliana	cis-acting element involved in the abscisic acid responsiveness
GhTIP1;4_D	ABRE	ACGTG	1110	5	Arabidopsis thaliana	cis-acting element involved in the abscisic acid responsiveness
GhTIP1;4_D	ABRE	GACACGTGGC	1294	9	Triticum aestivum	cis-acting element involved in the abscisic acid responsiveness
GhTIP1;5_A	WUN-motif	AAATTACTA	562	9	Nicotiana glutinosa
GhTIP1;5_A	WUN-motif	AAATTACT	563	8	Nicotiana glutinosa
GhTIP1;5_A	LTR	CCGAAA	577	6	Hordeum vulgare	cis-acting element involved in low-temperature responsiveness
GhTIP1;5_A	LTR	CCGAAA	1092	6	Hordeum vulgare	cis-acting element involved in low-temperature responsiveness
GhTIP1;5_A	ABRE	ACGTG	333	5	Arabidopsis thaliana	cis-acting element involved in the abscisic acid responsiveness
GhTIP1;5_A	ABRE	ACGTG	1250	5	Arabidopsis thaliana	cis-acting element involved in the abscisic acid responsiveness
GhTIP1;5_D	WUN-motif	AAATTACTA	691	9	Nicotiana glutinosa
GhTIP1;5_D	WUN-motif	AAATTACT	692	8	Nicotiana glutinosa
GhTIP1;5_D	LTR	CCGAAA	1092	6	Hordeum vulgare	cis-acting element involved in low-temperature responsiveness
GhTIP1;5_D	ABRE	ACGTG	462	5	Arabidopsis thaliana	cis-acting element involved in the abscisic acid responsiveness
GhTIP1;5_D	ABRE	GACACGTGGC	1237	9	Triticum aestivum	cis-acting element involved in the abscisic acid responsiveness
GhTIP1;5_D	ABRE	CACGTG	1239	6	Arabidopsis thaliana	cis-acting element involved in the abscisic acid responsiveness
GhTIP1;5_D	ABRE	ACGTG	1240	5	Arabidopsis thaliana	cis-acting element involved in the abscisic acid responsiveness
GhTIP1;5_D	ABRE	ACGTG	1250	5	Arabidopsis thaliana	cis-acting element involved in the abscisic acid responsiveness
GhTIP1;5_D	MBS	CAACTG	613	6	Arabidopsis thaliana	MYB binding site involved in drought-inducibility
GhTIP1;6_A	WUN-motif	AAATTACTA	593	9	Nicotiana glutinosa
GhTIP1;6_A	LTR	CCGAAA	1488	6	Hordeum vulgare	cis-acting element involved in low-temperature responsiveness
GhTIP1;6_A	ABRE	ACGTG	1089	5	Arabidopsis thaliana	cis-acting element involved in the abscisic acid responsiveness
GhTIP1;6_A	ABRE	GACACGTGGC	1241	9	Triticum aestivum	cis-acting element involved in the abscisic acid responsiveness
GhTIP1;6_A	ABRE	CACGTG	1243	6	Arabidopsis thaliana	cis-acting element involved in the abscisic acid responsiveness
GhTIP1;6_A	ABRE	ACGTG	1244	5	Arabidopsis thaliana	cis-acting element involved in the abscisic acid responsiveness
GhTIP1;6_D	LTR	CCGAAA	1488	6	Hordeum vulgare	cis-acting element involved in low-temperature responsiveness
GhTIP1;6_D	ABRE	ACGTG	374	5	Arabidopsis thaliana	cis-acting element involved in the abscisic acid responsiveness
GhTIP1;6_D	ABRE	ACGTG	1091	5	Arabidopsis thaliana	cis-acting element involved in the abscisic acid responsiveness
GhTIP1;6_D	ABRE	GACACGTGGC	1241	9	Triticum aestivum	cis-acting element involved in the abscisic acid responsiveness
GhTIP1;6_D	ABRE	CACGTG	1243	6	Arabidopsis thaliana	cis-acting element involved in the abscisic acid responsiveness
GhTIP1;6_D	ABRE	ACGTG	1244	5	Arabidopsis thaliana	cis-acting element involved in the abscisic acid responsiveness
GhTIP1;6_D	MBS	CAACTG	31	6	Arabidopsis thaliana	MYB binding site involved in drought-inducibility
GhTIP1;6_D	MBS	CAACTG	475	6	Arabidopsis thaliana	MYB binding site involved in drought-inducibility
GhTIP1;7_A	WUN-motif	AAATTACT	131	8	Nicotiana glutinosa
GhTIP1;7_A	ABRE	ACGTG	622	5	Arabidopsis thaliana	cis-acting element involved in the abscisic acid responsiveness
GhTIP1;7_A	ABRE	GACACGTGGC	769	9	Triticum aestivum	cis-acting element involved in the abscisic acid responsiveness
GhTIP1;7_A	ABRE	CACGTG	771	6	Arabidopsis thaliana	cis-acting element involved in the abscisic acid responsiveness
GhTIP1;7_A	ABRE	ACGTG	772	5	Arabidopsis thaliana	cis-acting element involved in the abscisic acid responsiveness
GhTIP1;7_A	ABRE	GACACGTGGC	830	9	Triticum aestivum	cis-acting element involved in the abscisic acid responsiveness
GhTIP1;7_D	WUN-motif	AAATTACT	155	8	Nicotiana glutinosa
GhTIP1;7_D	ABRE	ACGTG	670	5	Arabidopsis thaliana	cis-acting element involved in the abscisic acid responsiveness
GhTIP1;7_D	ABRE	GACACGTGGC	817	9	Triticum aestivum	cis-acting element involved in the abscisic acid responsiveness
GhTIP1;7_D	ABRE	CACGTG	819	6	Arabidopsis thaliana	cis-acting element involved in the abscisic acid responsiveness
GhTIP1;7_D	ABRE	ACGTG	820	5	Arabidopsis thaliana	cis-acting element involved in the abscisic acid responsiveness
GhTIP1;7_D	ABRE	GACACGTGGC	878	9	Triticum aestivum	cis-acting element involved in the abscisic acid responsiveness
GhTIP2;1_A	ABRE	CACGTG	223	6	Arabidopsis thaliana	cis-acting element involved in the abscisic acid responsiveness
GhTIP2;1_A	ABRE	ACGTG	224	5	Arabidopsis thaliana	cis-acting element involved in the abscisic acid responsiveness
GhTIP2;2_A	WUN-motif	AAATTACT	696	8	Nicotiana glutinosa
GhTIP2;2_A	WUN-motif	AAATTACTA	1227	9	Nicotiana glutinosa
GhTIP2;2_D	WUN-motif	AAATTACTA	1225	9	Nicotiana glutinosa
GhTIP2;2_D	ABRE	CACGTG	173	6	Arabidopsis thaliana	cis-acting element involved in the abscisic acid responsiveness
GhTIP2;2_D	ABRE	ACGTG	174	5	Arabidopsis thaliana	cis-acting element involved in the abscisic acid responsiveness
GhTIP2;2_D	ABRE	ACGTG	998	5	Arabidopsis thaliana	cis-acting element involved in the abscisic acid responsiveness
GhTIP2;3_A	ABRE	ACGTG	250	5	Arabidopsis thaliana	cis-acting element involved in the abscisic acid responsiveness
GhTIP2;3_A	ABRE	AACCCGG	543	7	Arabidopsis thaliana	cis-acting element involved in the abscisic acid responsiveness
GhTIP2;3_A	MBS	CAACTG	87	6	Arabidopsis thaliana	MYB binding site involved in drought-inducibility
GhTIP2;3_A	MBS	CAACTG	1272	6	Arabidopsis thaliana	MYB binding site involved in drought-inducibility
GhTIP2;3_D	ABRE	ACGTG	428	5	Arabidopsis thaliana	cis-acting element involved in the abscisic acid responsiveness
GhTIP2;3_D	ABRE	AACCCGG	722	7	Arabidopsis thaliana	cis-acting element involved in the abscisic acid responsiveness
GhTIP2;3_D	MBS	CAACTG	235	6	Arabidopsis thaliana	MYB binding site involved in drought-inducibility
GhTIP2;3_D	MBS	CAACTG	1450	6	Arabidopsis thaliana	MYB binding site involved in drought-inducibility
GhTIP3;1_A	LTR	CCGAAA	830	6	Hordeum vulgare	cis-acting element involved in low-temperature responsiveness
GhTIP3;1_A	ABRE	GACACGTACGT	1198	10	Oryza sativa	cis-acting element involved in the abscisic acid responsiveness
GhTIP3;1_A	ABRE	TACGTGTC	1201	8	Oryza sativa	cis-acting element involved in the abscisic acid responsiveness
GhTIP3;1_A	ABRE	ACGTG	1202	5	Arabidopsis thaliana	cis-acting element involved in the abscisic acid responsiveness
GhTIP3;1_D	LTR	CCGAAA	836	6	Hordeum vulgare	cis-acting element involved in low-temperature responsiveness
GhTIP3;1_D	ABRE	GACACGTACGT	1204	10	Oryza sativa	cis-acting element involved in the abscisic acid responsiveness
GhTIP3;1_D	ABRE	TACGTGTC	1207	8	Oryza sativa	cis-acting element involved in the abscisic acid responsiveness
GhTIP3;1_D	ABRE	ACGTG	1208	5	Arabidopsis thaliana	cis-acting element involved in the abscisic acid responsiveness
GhTIP4;1_A	WUN-motif	TAATTACTC	194	9	Nicotiana glutinosa
GhTIP4;1_D	WUN-motif	CAATTACAT	1354	9	Nicotiana glutinosa
GhTIP4;1_D	ABRE	ACGTG	566	5	Arabidopsis thaliana	cis-acting element involved in the abscisic acid responsiveness
GhTIP5;1_A	WUN-motif	TTATTACAT	133	9	Nicotiana glutinosa
GhTIP5;1_A	ABRE	ACGTG	1328	5	Arabidopsis thaliana	cis-acting element involved in the abscisic acid responsiveness
GhTIP5;1_A	MBS	CAACTG	1278	6	Arabidopsis thaliana	MYB binding site involved in drought-inducibility
GhTIP5;1_D	ABRE	ACGTG	262	5	Arabidopsis thaliana	cis-acting element involved in the abscisic acid responsiveness
GhTIP5;1_D	ABRE	ACGTG	1328	5	Arabidopsis thaliana	cis-acting element involved in the abscisic acid responsiveness
GhTIP5;1_D	MBS	CAACTG	91	6	Arabidopsis thaliana	MYB binding site involved in drought-inducibility
GhTIP5;1_D	MBS	CAACTG	1278	6	Arabidopsis thaliana	MYB binding site involved in drought-inducibility
