# Supplementary material for: Two Aquaporin Genes, GhPIP2;7 and GhTIP2;1, Positively Regulate the Tolerance of Upland Cotton to Salt and Osmotic Stresses
Source: Front Plant Sci. 2022 Feb 11;12:780486. doi: 10.3389/fpls.2021.780486 (PMC8873789; doi:10.3389/fpls.2021.780486)
Supplement: Supplementary Table S4 — Comparison of aquaporin gene names between published research and present research. [file Table_4.xls]

## Sheet: Sheet1
Table S4 Comparison of aquaporin gene names between published research and present research
Gene ID-NAU	Gene Name-Li et al	Gene Name- present research
Gh_A03G0138	GhPIP1;4a_At	GhPIP1;1_A
Gh_D03G1443	GhPIP1;4a_Dt	GhPIP1;1_D
Gh_A09G1529	GhPIP1;4c_At	GhPIP1;10_A
Gh_D09G1547	GhPIP1;4c_Dt	GhPIP1;10_D
Gh_A13G0156	GhPIP1;4g_At	GhPIP1;8_A
Gh_D13G0175	GhPIP1;4g_Dt	GhPIP1;8_D
Gh_A09G1405	GhPIP2;1_At	GhPIP2;7_A
Gh_D09G1409	GhPIP2;1_Dt	GhPIP2;7_D
Gh_A01G1843	GhPIP2;2a_At	GhPIP2;1_A
Gh_D01G2085	GhPIP2;2a_Dt	GhPIP2;6_D
Gh_D08G2105	GhPIP2;2b_Dt	GhPIP2;9_D
Gh_A08G1761	GhPIP2;2b_At	GhPIP2;9_A
Gh_D04G1090	GhPIP2;2c_Dt	GhPIP2;5_D
Gh_A04G0629	GhPIP2;2c_At	GhPIP2;5_A
Gh_D08G0007	GhPIP2;2d_Dt	GhPIP2;8_D
Gh_A08G2559	GhPIP2;2d_At	GhPIP2;8_A
